# Supplementary material for: Cancer health awareness through screening and education: A community approach to healthy equity
Source: Cancer Med. 2024 Jun 28;13(13):e7357. doi: 10.1002/cam4.7357 (PMC11211999; doi:10.1002/cam4.7357)
Supplement: Supplementary file 1 — Appendix S1. [file CAM4-13-e7357-s001.zip]

Archive with 2 entries (2 files):
- plain language summary Augusta.docx
- short summary Augusta.docx
